# Supplementary material for: Body-size structure of Central Iberian mammal fauna reveals semidesertic conditions during the middle Miocene Global Cooling Event
Source: PLoS One. 2017 Oct 26;12(10):e0186762. doi: 10.1371/journal.pone.0186762 (PMC5658084; doi:10.1371/journal.pone.0186762)
Supplement: S1 Table — (XLSX) [file pone.0186762.s001.xlsx]

## Sheet: Matriz final africa
Supplementary Materials Table 1. Modern African faunas used in this work, body size data and climatic parameters for each locality.
Geographic data								Body size categories (%) a									Climatic data b
Continent	Transect	Country	Locality	Latitude	Longitude	Altitude (m)		A	B	C	D	E	F	G	H		Biome	T (°C)	Tmin (°C)	Tmax (°C)	Atm (°C)	P (mm)	D (months)
Africa	1	Somalia	Galcaio	06°46'N	47º26'E	240		27.78	16.67	33.33	5.56	11.11	0.00	0.00	5.56		III	27.2	25.1	28.8	3.7	101	12
			Obbia	05°21'N	48°32'E	12		23.53	11.76	35.29	17.65	5.88	0.00	0.00	5.88		III	26.1	25.1	27.6	2.5	201	11
			Belet uen	04°44'N	45°12'E	192		36.11	16.67	16.67	13.89	11.11	0.00	2.78	2.78		III	28.7	27.3	30.4	3.2	151	12
			Bardera	02°25'N	42°22'E	118		38.71	16.13	12.90	16.13	9.68	0.00	3.23	3.23		II/III	29.0	27.0	31.2	4.2	325	10
		Ethiopia	Nigele	05°20'N	39°34'E	1444		36.67	13.33	16.67	16.67	6.67	3.33	3.33	3.33		II/III	19.4	18.1	21.1	3.0	649	8
		Kenya	Moyale	03°32'N	39°03'E	1107		40.00	17.14	11.43	5.71	11.43	2.86	2.86	8.57		II	22.2	19.8	25.2	5.5	734	7
			Marsabit	02°19'N	37°59'E	1339		39.62	13.21	15.09	11.32	7.55	1.89	1.89	9.43		II	19.9	18.4	21.2	2.9	851	6
			Lokitaung	04°15'N	35°45'E	758		39.13	13.04	13.04	10.87	8.70	2.17	4.35	8.70		II/III	27.1	25.9	28.5	2.6	417	11
		Uganda	Kitgum	03°20'N	32°53'E	915		44.44	15.87	19.05	9.52	4.76	1.59	1.59	3.17		I/II	24.5	23.1	26.2	3.1	1250	3
			Gulu	02°45'N	32°20'E	1107		43.75	15.63	18.75	7.81	6.25	1.56	1.56	4.69		I/II	23.1	21.8	24.7	2.9	1580	2
			Arua	03°01'N	30°55'E	1280		40.51	15.19	18.99	11.39	7.59	1.27	2.53	2.53		I/II	22.8	21.2	24.5	3.3	1512	3
		Sudan	Torit	04°25'N	31°33'E	625		41.43	14.29	17.14	10.00	7.14	1.43	2.86	5.71		I/II	26.6	24.9	28.7	3.8	1001	4
			Juba	04°51'N	31°37'E	458		40.68	15.25	13.56	8.47	8.47	1.69	3.39	8.47		II	27.5	25.5	29.9	4.4	997	5
		Democratic Republic of the Congo	Watsa	03°04'N	29°30'E	1008		39.39	12.12	24.24	11.11	5.05	1.01	4.04	3.03		I/II	23.3	21.9	24.4	2.6	1764	2
			Isiro	02°46'N	27°39'E	764		43.62	14.89	22.34	10.64	4.26	0.00	2.13	2.13		I	23.8	22.8	24.4	1.6	2180	0
			Kisangani	00°31'N	25°11'E	396		44.58	13.25	22.89	12.05	4.82	0.00	1.20	1.20		I	25.5	24.6	26.2	1.6	1771	0
			Yangambi	00°49'N	24°29'E	487		40.51	13.92	25.32	12.66	5.06	0.00	1.27	1.27		I	24.7	24.0	25.5	1.5	1828	0
			Boende	00°13'S	20°51'E	351		32.73	14.55	29.09	12.73	7.27	0.00	1.82	1.82		I	25.5	24.7	26.0	1.3	2109	0
	2	Mozambique	Sofala	19°50'S	34°51'E	7		41.30	17.39	15.22	10.87	8.70	0.00	4.35	2.17		I/II	24.6	20.6	27.6	7.1	1519	5
			Nova Mambone	20°59'S	35°01'E	4		38.64	15.91	18.18	11.36	9.09	0.00	2.27	4.55		II	24.0	19.8	27.0	7.3	896	7
			Chimoio	19°07'S	33°28'E	731		40.74	18.52	18.52	7.41	7.41	0.00	5.56	1.85		II	21.6	17.4	24.0	6.6	1062	6
			Mabote	22°03'S	34°07'E	143		39.22	13.73	17.65	11.76	7.84	0.00	3.92	5.88		II	22.6	17.1	25.8	8.7	585	7
			Espungabera	20°28'S	32°46'E	824		43.48	15.94	18.84	7.25	5.80	0.00	5.80	2.90		I/II	20.0	16.5	22.1	5.6	1463	2
		Zimbabwe	Rusape	18°32'S	32°08'E	1430		44.62	15.38	18.46	9.23	6.15	0.00	4.62	1.54		II	17.6	12.3	20.7	8.5	817	5
			Fort Victoria	20°04'S	30°52'E	1097		38.33	10.00	18.33	11.67	6.67	0.00	6.67	8.33		II/III	19.4	13.8	22.9	9.2	622	7
			Beitbridge	22°13'S	30°00'E	457		33.33	5.26	19.30	10.53	8.77	3.51	10.53	8.77		II/III	23.2	16.7	27.6	10.9	331	10
			Bulawayo	20°09'S	28°37'E	1345		39.06	7.81	15.63	9.38	7.81	1.56	9.38	9.38		II/III	19.4	14.3	22.6	8.3	587	7
		Botswana	Francistown	21°13'S	27°30'E	1001		42.86	10.20	12.24	10.20	8.16	0.00	8.16	8.16		II/III	21.1	14.6	25.2	10.6	415	7
			Malahapye	23°05'S	26°48'E	1006		45.24	11.90	14.29	14.29	4.76	0.00	7.14	2.38		II/III	20.5	10.6	24.9	14.3	478	7
			Gaberone	24°41'S	25°55'E	983		51.11	8.89	13.33	15.56	4.44	0.00	6.67	0.00		II/III	20.2	12.6	25.6	13.0	497	5
			Tsabong	26°03'S	22°27'E	960		48.48	12.12	9.09	18.18	0.00	0.00	9.09	3.03		III	19.9	11.4	26.9	15.5	250	12
			Tshane	24°01'S	21°53'E	1118		51.52	9.09	9.09	18.18	0.00	0.00	9.09	3.03		II/III	20.7	12.7	26.9	14.3	296	10
		South Africa	Mafeking	25°51'S	25°39'E	1278		52.50	10.00	10.00	20.00	0.00	0.00	7.50	0.00		II/III	18.7	11.6	23.7	12.1	550	6
		Namibia	Mariental	24°37'S	17°58'E	1099		42.11	15.79	15.79	18.42	2.63	0.00	5.26	0.00		III	21.5	13.5	27.9	14.4	202	12
			Ketmanshoop	26°32'S	18°07'E	1064		43.75	12.50	15.63	21.88	0.00	0.00	6.25	0.00		III	20.9	13.7	26.9	13.3	138	12
			Lüderitz Bay	26°38'S	15°06'E	23		48.48	12.12	15.15	18.18	3.03	0.00	3.03	0.00		III	15.7	13.6	17.7	4.2	18	12
a body size categories A-H as in Table 1.
b biome, after Walter’s (1985) climatic typology, I = evergreen tropical rainforest, I/II = tropical semievergreen forest, II = tropical deciduous woodland, II/III = savanna, III = subtropical desert; T, mean annual temperature; Tmin, mean temperature of the coldest month; Tmax, mean temperature of the warmest month; Mta, mean annual thermal amplitude; P, annual total precipitation; D, drought le…
