# Supplementary material for: Body-size structure of Central Iberian mammal fauna reveals semidesertic conditions during the middle Miocene Global Cooling Event
Source: PLoS One. 2017 Oct 26;12(10):e0186762. doi: 10.1371/journal.pone.0186762 (PMC5658084; doi:10.1371/journal.pone.0186762)
Supplement: S3 Table — (XLSX) [file pone.0186762.s003.xlsx]

## Sheet: Hoja1
S3 Table. Climatic variables studied in this work.
Abbr.	Climatic factor	Explanation	Units	References
T	Annual mean temperature	Average of the mean monthly temperatures (t).	°C
Tmax	Mean temperature of the warmest month		°C
Tmin	Mean temperature of the coldest month		°C
Mta	Mean annual thermal amplitude	A simple continentality index. Mta is the number expressing the range between the average temperatures of the warmest and coldest months of the year (Mta = Tmax - Tmin).	°C	Rivas Martínez (1994)
P	Annual total precipitation		mm
D	Drought length	Period in which P < 2T. This index estimates the length of the dry period.	months	Walter (1970);
				Rivas Martínez (1987)
